# Supplementary material for: Structural basis underlying the synergism of NADase and SLO during group A Streptococcus infection
Source: Commun Biol. 2023 Jan 31;6:124. doi: 10.1038/s42003-023-04502-0 (PMC9887584; doi:10.1038/s42003-023-04502-0)
Supplement: Supplementary file 4 — Supplementary Data [file 42003_2023_4502_MOESM4_ESM.xlsx]

## Sheet: Figure 2b
	Elution volume (ml)	NADaseD315R+SLO	NADaseWT+SLO	NADaseD315R+SLOR531D
	10	-0.021897	-0.007136	-0.02729
	10.03	-0.022616	-0.007123	-0.027246
	10.06	-0.022681	-0.00709	-0.027319
	10.1	-0.022158	-0.007116	-0.027203
	10.13	-0.021635	-0.007156	-0.027254
	10.16	-0.021374	-0.007116	-0.027239
	10.2	-0.021178	-0.007103	-0.027254
	10.23	-0.021439	-0.00707	-0.027196
	10.26	-0.020851	-0.00711	-0.027225
	10.3	-0.020132	-0.007103	-0.02721
	10.33	-0.019544	-0.00703	-0.02716
	10.36	-0.020197	-0.007136	-0.027196
	10.4	-0.019544	-0.007076	-0.027232
	10.43	-0.019348	-0.00713	-0.027239
	10.46	-0.018955	-0.00705	-0.027261
	10.5	-0.018955	-0.00703	-0.027217
	10.53	-0.018367	-0.007096	-0.027167
	10.56	-0.018367	-0.007043	-0.027167
	10.6	-0.01791	-0.007056	-0.027196
	10.63	-0.017648	-0.00703	-0.027145
	10.66	-0.017714	-0.007003	-0.02721
	10.7	-0.017714	-0.006983	-0.027152
	10.73	-0.016929	-0.007016	-0.02716
	10.76	-0.016798	-0.006983	-0.027174
	10.8	-0.016537	-0.006916	-0.027138
	10.83	-0.016733	-0.00697	-0.027174
	10.86	-0.015883	-0.00695	-0.027131
	10.9	-0.01621	-0.006936	-0.027239
	10.93	-0.015164	-0.007003	-0.02716
	10.96	-0.015491	-0.00693	-0.02721
	11	-0.015295	-0.006963	-0.027268
	11.03	-0.01523	-0.006976	-0.02729
	11.06	-0.014576	-0.006923	-0.027254
	11.1	-0.014641	-0.006943	-0.027196
	11.13	-0.014968	-0.00695	-0.027152
	11.16	-0.014249	-0.006943	-0.02716
	11.2	-0.014249	-0.00691	-0.02721
	11.23	-0.013596	-0.00687	-0.027268
	11.26	-0.013857	-0.006896	-0.02721
	11.3	-0.013857	-0.006856	-0.027261
	11.33	-0.013922	-0.00691	-0.027261
	11.36	-0.013857	-0.006883	-0.027268
	11.4	-0.013596	-0.00693	-0.027217
	11.43	-0.013334	-0.006863	-0.027225
	11.46	-0.012942	-0.00691	-0.027297
	11.5	-0.013596	-0.006883	-0.027275
	11.53	-0.01255	-0.00695	-0.027254
	11.56	-0.012288	-0.006963	-0.02729
	11.6	-0.012288	-0.00697	-0.027326
	11.63	-0.011112	-0.006936	-0.027326
	11.66	-0.011243	-0.006876	-0.027297
	11.7	-0.010916	-0.006923	-0.027312
	11.73	-0.010785	-0.00697	-0.027319
	11.76	-0.009412	-0.006976	-0.027355
	11.8	-0.008693	-0.00691	-0.027384
	11.83	-0.006798	-0.00697	-0.027377
	11.86	-0.005752	-0.006876	-0.027391
	11.9	-0.004314	-0.006936	-0.027406
	11.93	-0.002811	-0.006983	-0.027406
	11.96	-0.000784	-0.006956	-0.027435
	12	0.0003922	-0.00699	-0.027406
	12.03	0.0026145	-0.006976	-0.027384
	12.06	0.0043794	-0.006976	-0.027384
	12.1	0.0056866	-0.00693	-0.027362
	12.13	0.0069286	-0.006956	-0.027384
	12.16	0.0073207	-0.006956	-0.027369
	12.2	0.0075168	-0.00699	-0.027485
	12.23	0.0074515	-0.006983	-0.027594
	12.26	0.0077129	-0.00697	-0.027558
	12.3	0.0071246	-0.007003	-0.027543
	12.33	0.0074515	-0.006996	-0.027522
	12.36	0.0068632	-0.006976	-0.027514
	12.4	0.0062749	-0.006963	-0.027427
	12.43	0.0059481	-0.006963	-0.027529
	12.46	0.0052945	-0.00707	-0.0275
	12.5	0.005033	-0.006996	-0.027522
	12.53	0.0044447	-0.00699	-0.027565
	12.56	0.0041179	-0.007003	-0.027551
	12.6	0.0037911	-0.006963	-0.027543
	12.63	0.0035296	-0.006996	-0.027536
	12.66	0.002876	-0.006983	-0.027529
	12.7	0.0032682	-0.006963	-0.027543
	12.73	0.0020916	-0.006983	-0.027565
	12.76	0.0020916	-0.006996	-0.027601
	12.8	0.0017648	-0.00701	-0.027558
	12.83	0.0013726	-0.00699	-0.027594
	12.86	0.0011765	-0.006976	-0.027601
	12.9	0.0007844	-0.00699	-0.027645
	12.93	0.0008497	-0.006936	-0.027637
	12.96	0.0001961	-0.006976	-0.027674
	13	0.0003268	-0.00695	-0.027666
	13.03	0.0004575	-0.006943	-0.027637
	13.06	-6.54e-05	-0.00695	-0.027645
	13.1	0	-0.006943	-0.027587
	13.13	0.0001307	-0.00685	-0.027616
	13.16	-0.000654	-0.006883	-0.027601
	13.2	-0.000392	-0.006916	-0.027616
	13.23	-0.000392	-0.006836	-0.027543
	13.26	-0.000915	-0.006923	-0.027572
	13.3	-0.000784	-0.00689	-0.027536
	13.33	-0.00085	-0.006916	-0.027558
	13.36	-0.001503	-0.006903	-0.027558
	13.4	-0.000719	-0.006876	-0.0275
	13.43	-0.000784	-0.006903	-0.027449
	13.46	-0.001046	-0.006943	-0.027522
	13.5	-0.001177	-0.006916	-0.027507
	13.53	-0.000654	-0.006876	-0.027529
	13.56	-0.000392	-0.006883	-0.027493
	13.6	-0.000523	-0.006903	-0.027493
	13.63	-0.000131	-0.006803	-0.027572
	13.66	6.536e-05	-0.006876	-0.027514
	13.7	0.0001961	-0.006843	-0.027536
	13.73	0.0009805	-0.006863	-0.027579
	13.76	0.0013073	-0.006796	-0.027442
	13.8	0.0020263	-0.006856	-0.027471
	13.83	0.0024838	-0.006876	-0.027449
	13.86	0.0032028	-0.006783	-0.027456
	13.9	0.0039218	-0.00681	-0.027493
	13.93	0.0049676	-0.006776	-0.027478
	13.96	0.005752	-0.006836	-0.027471
	14	0.0058827	-0.006816	-0.027478
	14.03	0.0064056	-0.00681	-0.027464
	14.06	0.0072554	-0.006823	-0.027464
	14.1	0.0078436	-0.006796	-0.027456
	14.13	0.0079744	-0.00673	-0.027442
	14.16	0.0090202	-0.006703	-0.027442
	14.2	0.0094777	-0.006677	-0.027442
	14.23	0.0095431	-0.00667	-0.027355
	14.26	0.0094777	-0.006697	-0.027355
	14.3	0.0098699	-0.006603	-0.027355
	14.33	0.010066	-0.006683	-0.027384
	14.36	0.0108504	-0.00663	-0.027391
	14.4	0.0110465	-0.006597	-0.027348
	14.43	0.0109811	-0.006543	-0.027333
	14.46	0.0109157	-0.00655	-0.027268
	14.5	0.0105889	-0.00653	-0.02721
	14.53	0.0110465	-0.00647	-0.027275
	14.56	0.0115694	-0.00645	-0.027225
	14.6	0.0114387	-0.006437	-0.027181
	14.63	0.0116347	-0.006437	-0.027138
	14.66	0.0118308	-0.006297	-0.027123
	14.7	0.0116347	-0.006323	-0.02708
	14.73	0.0123537	-0.006263	-0.027022
	14.76	0.0128113	-0.00623	-0.026899
	14.8	0.0126806	-0.006157	-0.026812
	14.83	0.0128767	-0.006064	-0.026776
	14.86	0.0133342	-0.00603	-0.02666
	14.9	0.0134649	-0.005857	-0.026551
	14.93	0.0137264	-0.00571	-0.026486
	14.96	0.0138571	-0.00563	-0.026269
	14.99	0.0152951	-0.00549	-0.026066
	15.03	0.0151644	-0.005204	-0.025755
	15.06	0.0163409	-0.004824	-0.024705
	15.09	0.0169292	-0.003631	-0.01417
	15.13	0.0171907	0.0023188	0.0537181
	15.16	0.0178443	0.0342955	0.18738
	15.19	0.0184979	0.116446	0.322048
	15.23	0.0199359	0.212123	0.449642
	15.26	0.0211779	0.297858	0.573087
	15.29	0.023008	0.37925	0.684259
	15.33	0.0247729	0.463013	0.781066
	15.36	0.0277142	0.55176	0.855999
	15.39	0.0318321	0.639028	0.913772
	15.43	0.0376495	0.725249	0.955919
	15.46	0.0459507	0.803789	0.97956
	15.49	0.0579776	0.873659	0.992361
	15.53	0.0727499	0.934008	1.00001
	15.56	0.0922936	0.971148	0.999884
	15.59	0.117393	0.990405	0.996952
	15.63	0.148637	1	0.991724
	15.66	0.18681	0.995096	0.980878
	15.69	0.233283	0.981256	0.969213
	15.73	0.28662	0.961727	0.954703
	15.76	0.346951	0.935174	0.932988
	15.79	0.416106	0.906695	0.909275
	15.83	0.491209	0.876391	0.885157
	15.86	0.571345	0.84025	0.858084
	15.89	0.653834	0.804588	0.831765
	15.93	0.732728	0.770613	0.805756
	15.96	0.806327	0.735611	0.776569
	15.99	0.870188	0.702388	0.748896
	16.03	0.920844	0.671644	0.720107
	16.06	0.960912	0.64032	0.687923
	16.09	0.986796	0.611022	0.65736
	16.13	0.998497	0.582637	0.628332
	16.16	1	0.553512	0.598038
	16.19	0.993856	0.52648	0.569807
	16.23	0.980391	0.501752	0.542271
	16.26	0.96222	0.477345	0.513497
	16.29	0.941434	0.454763	0.486366
	16.33	0.917119	0.433501	0.459308
	16.36	0.891039	0.412472	0.431736
	16.39	0.863194	0.392423	0.406705
	16.43	0.832996	0.372919	0.383426
	16.46	0.801686	0.353336	0.360836
	16.49	0.769201	0.335252	0.340518
	16.53	0.734819	0.318388	0.321476
	16.56	0.701418	0.30193	0.303106
	16.59	0.665991	0.286778	0.286026
	16.63	0.630237	0.272592	0.269582
	16.66	0.595006	0.258725	0.253819
	16.69	0.559448	0.245599	0.239664
	16.73	0.524152	0.232872	0.226233
	16.76	0.490424	0.220425	0.21346
	16.79	0.457089	0.208965	0.20176
	16.83	0.425518	0.19811	0.190457
	16.86	0.395581	0.187596	0.179487
	16.89	0.366364	0.177641	0.168938
	16.93	0.33963	0.168239	0.158439
	16.96	0.313484	0.159117	0.148389
	16.99	0.289431	0.150149	0.13886
	17.03	0.266684	0.141373	0.129788
	17.06	0.246029	0.132971	0.120991
	17.09	0.227008	0.124948	0.11291
	17.13	0.210275	0.117286	0.104953
	17.16	0.194392	0.110023	0.0974803
	17.19	0.179424	0.103226	0.0900804
	17.23	0.166285	0.096763	0.0830208
	17.26	0.153213	0.0905996	0.0763449
	17.29	0.142362	0.0846893	0.0703063
	17.33	0.131969	0.0789056	0.0643835
	17.36	0.122884	0.073695	0.0589965
	17.39	0.115171	0.0687842	0.0540366
	17.43	0.106608	0.0642266	0.0494171
	17.46	0.100399	0.0600488	0.0450728
	17.49	0.0943199	0.0560975	0.0410035
	17.53	0.0892215	0.052526	0.0371081
	17.56	0.0834695	0.0492011	0.0336036
	17.59	0.0792209	0.0460427	0.0303019
	17.63	0.0755605	0.0431242	0.027326
	17.66	0.0715079	0.0403923	0.0244805
	17.69	0.0681744	0.0379603	0.0219825
	17.73	0.065233	0.0357148	0.0196438
	17.76	0.0628146	0.0335426	0.0173485
	17.79	0.0606576	0.0315836	0.0152342
	17.83	0.0583698	0.0296979	0.0132213
	17.86	0.0559514	0.0280454	0.0112953
	17.89	0.0546441	0.0263796	0.0095214
	17.93	0.0525525	0.0248338	0.0079285
	17.96	0.051572	0.0234478	0.0063355
	17.99	0.0494804	0.0220885	0.004996
	18.03	0.0480424	0.0208292	0.0036855
	18.06	0.0470619	0.0197231	0.0024908
	18.09	0.0462122	0.0186503	0.0013612
	18.13	0.0449703	0.0176575	0.0003258
	18.16	0.0441205	0.0167513	-0.000688
	18.19	0.0435976	0.0159117	-0.001571
	18.23	0.0423557	0.0151121	-0.002447
	18.26	0.0411138	0.0143325	-0.00307
	18.29	0.0408523	0.0137129	-0.003794
	18.33	0.0398065	0.0130599	-0.004467
	18.36	0.0390222	0.0125135	-0.00501
	18.39	0.0384339	0.0119538	-0.00559
	18.43	0.0378456	0.0114807	-0.006111
	18.46	0.0375842	0.0110476	-0.00656
	18.49	0.036473	0.0105612	-0.006987
	18.53	0.0363422	0.010188	-0.007465
	18.56	0.0355579	0.0097483	-0.007871
	18.59	0.0354925	0.0094418	-0.008204
	18.63	0.0347735	0.0090553	-0.008595
	18.66	0.0340545	0.0087221	-0.008957
	18.69	0.0336623	0.0083823	-0.009311
	18.73	0.0330087	0.0080691	-0.009601
	18.76	0.0333355	0.007716	-0.00997
	18.79	0.0332701	0.0075028	-0.010224
	18.83	0.0331394	0.0072229	-0.010513
	18.86	0.0330087	0.0068831	-0.010861
	18.89	0.0325511	0.0066499	-0.011114
	18.93	0.0325511	0.00639	-0.011368
	18.96	0.0324858	0.0061501	-0.011614
	18.99	0.0325511	0.0059169	-0.011961
	19.03	0.0320936	0.005697	-0.012179
	19.06	0.0320282	0.0055238	-0.012418
	19.09	0.0319629	0.0052839	-0.012642
	19.13	0.0323551	0.0050774	-0.012888
	19.16	0.0320936	0.0048975	-0.013098
	19.19	0.0326165	0.0046842	-0.013315
	19.23	0.0326819	0.004551	-0.013489
	19.26	0.0324204	0.0044244	-0.013706
	19.29	0.0325511	0.0042511	-0.013822
	19.33	0.0328126	0.0040845	-0.013938
	19.36	0.0330741	0.0039846	-0.014177
	19.39	0.0329433	0.003878	-0.014278
	19.43	0.0333355	0.003778	-0.014402
	19.46	0.0330087	0.0036848	-0.014525
	19.49	0.0336623	0.0035315	-0.014648
	19.53	0.0340545	0.0034715	-0.014691
	19.56	0.034316	0.0033583	-0.014727
	19.59	0.0341852	0.0033183	-0.014829
	19.63	0.0341199	0.0032783	-0.014865
	19.66	0.0345121	0.003205	-0.014894
	19.69	0.0349696	0.0031983	-0.014937
	19.73	0.0349696	0.0031117	-0.015039
	19.76	0.034316	0.0030451	-0.015075
	19.79	0.0347082	0.0030051	-0.015039
	19.83	0.0347735	0.0029718	-0.015075
	19.86	0.0341199	0.0029651	-0.015126
	19.89	0.0347082	0.0029918	-0.015046
	19.93	0.0341199	0.0029118	-0.015053
	19.96	0.0351003	0.0028718	-0.015111
	19.99	0.0349042	0.0029518	-0.015082
	20.03	0.0347735	0.0029585	-0.015089
	20.06	0.0352964	0.0028985	-0.015039
	20.09	0.0354925	0.0029318	-0.014995
	20.13	0.0353618	0.0029518	-0.015031
	20.16	0.0364076	0.0028852	-0.014937
	20.19	0.0362115	0.0029385	-0.014937
	20.23	0.0363422	0.0030318	-0.01493
	20.26	0.0369305	0.0029651	-0.014908
	20.29	0.037911	0.0030118	-0.014923
	20.33	0.0377149	0.0030118	-0.014887
	20.36	0.0381071	0.0030451	-0.014916
	20.39	0.0383685	0.0030784	-0.014945
	20.43	0.0386953	0.0030318	-0.014879
	20.46	0.0387607	0.0030517	-0.01493
	20.49	0.0392836	0.0030851	-0.014901
	20.53	0.0390875	0.0030851	-0.01493
	20.56	0.0392836	0.003185	-0.014894
	20.59	0.0399373	0.0031317	-0.014988
	20.63	0.0396104	0.0031917	-0.015039
	20.66	0.0399373	0.0032117	-0.015039
	20.69	0.0399373	0.0032117	-0.015097
	20.73	0.040068	0.0032383	-0.01506
	20.76	0.0402641	0.0032383	-0.015082
	20.79	0.0401987	0.0032117	-0.015089
	20.83	0.0395451	0.0032317	-0.015053
	20.86	0.039349	0.0032583	-0.015082
	20.89	0.0397412	0.0032183	-0.01501
	20.93	0.0394143	0.0032183	-0.015003
	20.96	0.0391529	0.0032383	-0.015082
	20.99	0.0396104	0.0032117	-0.015046
	21.03	0.0398065	0.003225	-0.01506
	21.06	0.0391529	0.0031717	-0.015024
	21.09	0.0394797	0.003225	-0.015133
	21.13	0.0395451	0.003185	-0.01506
	21.16	0.0388261	0.0031117	-0.01514
	21.19	0.0395451	0.0031517	-0.015118
	21.23	0.0397412	0.0031184	-0.015162
	21.26	0.0404602	0.003125	-0.015205
	21.29	0.0403294	0.0030851	-0.015263
	21.33	0.0406563	0.0030384	-0.015256
	21.36	0.0413099	0.0030517	-0.015249
	21.39	0.0411792	0.0030917	-0.015198
	21.43	0.0415713	0.0030517	-0.015176
	21.46	0.0422903	0.0030717	-0.015133
	21.49	0.0428786	0.0031517	-0.01506
	21.53	0.0430093	0.0031983	-0.015003
	21.56	0.0439898	0.003265	-0.014872
	21.59	0.044382	0.0033516	-0.014742
	21.63	0.0448395	0.0034249	-0.014546
	21.66	0.0446434	0.0035781	-0.014365
	21.69	0.0454278	0.0036781	-0.01409
	21.73	0.0456239	0.0039513	-0.013844
	21.76	0.0467351	0.0041712	-0.013547
	21.79	0.047258	0.0044177	-0.013142
	21.83	0.0474541	0.0047309	-0.012729
	21.86	0.0475194	0.0049441	-0.012389
	21.89	0.0483692	0.005224	-0.012005
	21.93	0.0495457	0.0055371	-0.01165
	21.96	0.0496111	0.0058836	-0.01131
	21.99	0.0503301	0.0061435	-0.010955
	22.03	0.0515066	0.00633	-0.010716
	22.06	0.0516374	0.0065499	-0.010477
	22.09	0.0532715	0.0067432	-0.010347
	22.13	0.0547095	0.0068698	-0.010253
	22.16	0.0552977	0.0068498	-0.01018
	22.19	0.0565396	0.0069297	-0.010296
	22.23	0.0579123	0.0068831	-0.010361
	22.26	0.0594156	0.0067232	-0.010492
	22.29	0.0604615	0.0065099	-0.010774
	22.33	0.0620302	0.0063767	-0.010991
	22.36	0.0635336	0.0061635	-0.011216
	22.39	0.0647755	0.0058969	-0.011621
	22.43	0.0669978	0.0056371	-0.011998
	22.46	0.0694163	0.0053705	-0.012273
	22.49	0.070985	0.0049774	-0.012541
	22.53	0.0703314	0.0048242	-0.012787
	22.56	0.0720309	0.0047309	-0.013033
	22.59	0.073142	0.0050041	-0.013272
	22.63	0.0747108	0.0054105	-0.013381
	22.66	0.076737	0.0052639	-0.012649
	22.69	0.0773253	0.003245	-0.012171
	22.73	0.0803432	0.0029851	-0.012447
	22.76	0.0805432	0.0028519	-0.014793
	22.79	0.0815086	0.0026653	-0.015068
	22.83	0.0824237	0.0026186	-0.015097
	22.86	0.0831427	0.0023654	-0.015031
	22.89	0.0841231	0.0024254	-0.015111
	22.93	0.0851036	0.0025653	-0.015089
	22.96	0.0859533	0.002512	-0.015234
	22.99	0.0870645	0.0023854	-0.015365
	23.03	0.0875874	0.0030051	-0.015408
	23.06	0.0882411	0.0031917	-0.015451
	23.09	0.0885025	0.0051307	-0.015365
	23.13	0.0890908	0.0019923	-0.015285
	23.16	0.0896791	0.0018923	-0.015278
	23.19	0.0897444	0.0018657	-0.015285
	23.23	0.0905288	0.0018724	-0.01543
	23.26	0.0904634	0.0018124	-0.015444
	23.29	0.0915746	0.0017124	-0.015676
	23.33	0.0915092	0.0017924	-0.015705
	23.36	0.0920975	0.0018457	-0.015488
	23.39	0.0924897	0.0017657	-0.01535
	23.43	0.0929473	0.0017724	-0.015408
	23.46	0.0935355	0.0016858	-0.015937
	23.49	0.0937316	0.0016725	-0.016031
	23.53	0.0939931	0.0021256	-0.016031
	23.56	0.093797	0.0017657	-0.016074
	23.59	0.0938623	0.001186	-0.016139
	23.63	0.0943853	0.0015325	-0.016045
	23.66	0.094516	0.0017524	-0.016067
	23.69	0.0941238	0.0018057	-0.016002
	23.73	0.0938623	0.0021456	-0.016052
	23.76	0.0938623	0.0016991	-0.016045
	23.79	0.0937316	0.0016658	-0.016023
	23.83	0.0933394	0.0015992	-0.015951
	23.86	0.093797	0.0015858	-0.015987
	23.89	0.0922283	0.0016192	-0.015951
	23.93	0.0924897	0.0016725	-0.016023
	23.96	0.0924897	0.0016525	-0.016023
	23.99	0.0922283	0.0016791	-0.016052
	24.03	0.0924897	0.0016458	-0.016096
	24.06	0.0919668	0.0016858	-0.016154
	24.09	0.0921629	0.0015725	-0.016139
	24.13	0.0922283	0.0015659	-0.016168
	24.16	0.0920322	0.0015925	-0.016139
	24.19	0.0921629	0.0015259	-0.016212
	24.23	0.0917707	0.0015325	-0.016154
	24.26	0.0927512	0.0014859	-0.016183
	24.29	0.092359	0.0014592	-0.016132
	24.33	0.0928819	0.0014792	-0.016147
	24.36	0.0928819	0.0013593	-0.016168
	24.39	0.0928165	0.0013393	-0.016125
	24.43	0.0941238	0.001346	-0.016161
	24.46	0.0947774	0.001286	-0.016284
	24.49	0.0947774	0.001306	-0.016371
	24.53	0.0950389	0.0012327	-0.016335
	24.56	0.095235	0.0012527	-0.016429
	24.59	0.0958233	0.0011061	-0.016414
	24.63	0.0966076	0.0011461	-0.016509
	24.66	0.0968037	0.0010994	-0.016465
	24.69	0.0974574	0.0010195	-0.016552
	24.73	0.0977842	0.0009595	-0.01653
	24.76	0.098111	0.0008529	-0.01661
	24.79	0.0982417	0.0007996	-0.01661
	24.83	0.0986339	0.0007729	-0.01674
	24.86	0.09883	0.000693	-0.016791
	24.89	0.0990914	0.0005464	-0.016856
	24.93	0.0990261	0.0004931	-0.0169
	24.96	0.0998104	0.0004131	-0.016972
	24.99	0.0999412	0.0002665	-0.01703
	25.02	0.100006	0.0002332	-0.017153
	25.06	0.0998758	0.0001799	-0.017189
	25.09	0.101118	0.0001266	-0.017225
	25.12	0.101183	7.33e-05	-0.017283
	25.16	0.101967	6.663e-05	-0.017254
	25.19	0.103405	3.998e-05	-0.017298
	25.22	0.105236	4.664e-05	-0.01737
	25.26	0.107589	4.664e-05	-0.017363
	25.29	0.110726	2.665e-05	-0.017341
	25.32	0.115171	2.665e-05	-0.01737
	25.36	0.120531	1.333e-05	-0.017363
	25.39	0.12759	1.333e-05	-0.017443
	25.42	0.136153	7.996e-05	-0.017377
	25.46	0.147591	5.997e-05	-0.017356
	25.49	0.160403	0.0001466	-0.017406
	25.52	0.175959	0.0001866	-0.017298
	25.56	0.195764	0.0002332	-0.017283
	25.59	0.217792	0.0002732	-0.017334
	25.62	0.244395	0.0002932	-0.017254
	25.66	0.274789	0.0003598	-0.017298
	25.69	0.30819	0.0004664	-0.017233
	25.72	0.345121	0.0004997	-0.017175
	25.76	0.385842	0.0005997	-0.017073
	25.79	0.429636	0.0006397	-0.017146
	25.82	0.47611	0.0007463	-0.017037
	25.86	0.523694	0.0007996	-0.01703
	25.89	0.574286	0.0009262	-0.016957
	25.92	0.625596	0.0010594	-0.016849
	25.96	0.676711	0.0011794	-0.016769
	25.99	0.724622	0.0013326	-0.016675
	26.02	0.771554	0.0014326	-0.016588
	26.06	0.814628	0.0016391	-0.016451
	26.09	0.852735	0.001879	-0.016277
	26.12	0.886659	0.0020789	-0.016089
	26.16	0.91372	0.0023255	-0.015835
	26.19	0.935028	0.0025653	-0.015661
	26.22	0.949931	0.0028385	-0.015401
	26.26	0.956729	0.0030851	-0.015205
	26.29	0.955357	0.0034182	-0.014872
	26.32	0.946663	0.003838	-0.014525
	26.36	0.930322	0.0041978	-0.014213
	26.39	0.90568	0.0046243	-0.013837
	26.42	0.876463	0.0050041	-0.013395
	26.46	0.842343	0.0054105	-0.012961
	26.49	0.802209	0.0059169	-0.012577
	26.52	0.757893	0.00639	-0.012077
	26.56	0.715994	0.0068165	-0.011643
	26.59	0.66939	0.0074028	-0.011187
	26.62	0.620498	0.0079159	-0.010586
	26.66	0.572913	0.0084556	-0.009949
	26.69	0.526374	0.008962	-0.00929
	26.72	0.480424	0.0095484	-0.008834
	26.76	0.437218	0.0100414	-0.008225
	26.79	0.395712	0.0105345	-0.00753
	26.82	0.35571	0.0110676	-0.006835
	26.86	0.320217	0.0115806	-0.006155
	26.89	0.288712	0.012147	-0.005438
	26.92	0.259102	0.0126134	-0.004887
	26.96	0.233937	0.0130932	-0.004221
	26.99	0.210733	0.013533	-0.003562
	27.02	0.191516	0.0140061	-0.002918
	27.06	0.173868	0.0143525	-0.002208
	27.09	0.159422	0.014819	-0.001607
	27.12	0.146023	0.0151788	-0.001086
	27.16	0.135564	0.0155586	-0.000521
	27.19	0.126936	0.0158251	-0.000101
	27.22	0.119942	0.0161383	0.0003403
	27.26	0.114779	0.0164115	0.0007096
	27.29	0.109354	0.0165114	0.0081529
	27.32	0.105301	0.016658	0.0012164
	27.36	0.10249	0.0167246	0.001383
	27.39	0.0994183	0.0167513	0.0015422
	27.42	0.0976534	0.0167313	0.0015278
	27.46	0.0969344	0.0167246	0.001535
	27.49	0.0953003	0.0166047	0.0014843
	27.52	0.0951696	0.0164848	0.0014192

## Sheet: Figure 4c
	Strains	NADase activity (% NAD+ depletion)				Mean ± Standard deviation
	A20	74.538	62.496	99.504	73.692	77.56 ± 15.63
	A20D315R	25.83	42.354	39.816	30.006	34.50 ± 7.86
	A20Δslo	5.292	6.462	2.4553	7.758	5.49 ± 2.26
	Mock	6.174	0.78125	1.314	5.166	3.36 ± 2.71

## Sheet: Figure 4d
	Strains	MOI	Cytotoxicity (% cell death)				Mean ± Standard deviation
	A20	5	2.499	2.8139	3.3809	3.6959	3.10 ± 0.54
	A20D315R		2.121	1.617	3.1289	2.436	2.33 ± 0.63
	A20Δslo		0.483	0.609	0.105	0.357	0.39 ± 0.22
	A20	10	9.9322	8.9338	15.8838	10.4313	11.30 ± 3.12
	A20D315R		9.3178	7.3211	9.3946	10.2393	9.07 ± 1.24
	A20Δslo		3.7886	5.2477	4.6717	5.3629	4.77 ± 0.72
	A20	20	16.1142	16.7669	15.615	14.4631	15.74 ± 0.97
	A20D315R		8.665	9.241	9.9706	10.009	9.47 ± 0.64
	A20Δslo		3.9421	4.2109	3.5966	2.9054	3.66 ± 0.56

## Sheet: Figure 4e
	Strains	NADase activity (% NAD+ consumption)				Mean ± Standard deviation
	A20R531D	28.5498	48.53	51.36	51.2	44.91 ± 10.98
	A20R531D,D315R	53.27	80.28	66.83	66.67	66.76 ± 11.03
	A20Δslo	1.6741	2.94	7.09	4.31	4.00 ± 2.32
	Mock	3.43	0.89286	0.73	2.55	1.90 ± 1.31

## Sheet: Figure 4g
	Strains	CFU at 2h	CFU at 4h		Mean ± Standard deviation (% survival)
	A20	5700000	17300000	303.509	327.10 ± 65.71
		5900000	14500000	245.763
		8700000	32000000	367.816
		4600000	18000000	391.304
	A20D315R	5700000	8300000	145.614	178.49 ± 69.66
		4100000	9800000	239.024
		3900000	9100000	233.333
		5000000	4800000	96
	A20Δslo	23500000	9600000	40.8511	60.99 ± 35.63
		19500000	5000000	25.641
		41000000	29200000	71.2195
		8000000	8500000	106.25

## Sheet: Figure 5b
	Strains	Lesion area (cm2)								Median ± Interquartile range
	A20	2.8107	1.87714	4.58778	0.057157	2.05447	2.08207	0.911089	1.50391	1.97 ± 0.91
	A20D315R	0.173425	0.115291	0.064729	0.42086	0.825598	0.343918	0.365901	0.560088	0.35 ± 0.30

## Sheet: Figure 5c
	Strains	Recovered CFU per pouch (x107)								Median ± Interquartile range
	A20	2.82	3.85	8.15	28.22	3.44	13.73	11.44	13.89	9.80 ± 10.02
	A20D315R	2.63	3.04	4.6	0.9	4.02	2.67	4.95	4.74	3.53 ± 1.98

## Sheet: Figure 5d
	Strains
	A20	Band intensity of IL-1β	13680.2	13068	17249.2	11405.6	1943.5	819.92	334.849	927.77
		Band intensity of β-actin	2532.74	3610.47	1054.82	3137	1759.2	797.234	189.192	2245.74
			5.40133	3.61948	16.3527	3.63583	1.10476	1.02846	1.76989	0.413124
		Median ± Interquartile range	2.69 ± 2.99
	A20D315R	Band intensity of IL-1β	11728.1	8131.15	13262	8557.27	5335	6083.78	4610.28	5056.93
		Band intensity of β-actin	7683.76	4997.35	3833.1	6093.47	11728.1	8131.15	13262	8557.27
			0.210506	0.94638	1.45706	0.323659	0.454891	0.748207	0.347629	0.590952
		Median ± Interquartile range	0.52 ± 0.46
